# Supplementary material for: Coupling Capillary-Driven Microfluidics with Lateral Flow Immunoassay for Signal Enhancement
Source: Biosensors (Basel). 2023 Aug 21;13(8):832. doi: 10.3390/bios13080832 (PMC10452194; doi:10.3390/bios13080832)
Supplement: Supplementary file 1 [file biosensors-13-00832-s001.zip]

Archive with 1 entries (1 files):
- biosensors-2544815-supplementary.mp4
